# Supplementary material for: Surveillance of Antimicrobial Resistance of Escherichia coli Isolates from Intestinal Contents of Dairy and Veal Calves in the Veneto Region, Northeaster Italy
Source: Animals (Basel). 2024 May 10;14(10):1429. doi: 10.3390/ani14101429 (PMC11117218; doi:10.3390/ani14101429)
Supplement: Supplementary file 1 [file animals-14-01429-s001.zip]

Archive with 1 entries (1 files):
- animals-2974837-supplementary.pdf
